# Supplementary material for: Chitosan-Based Membranes for Skin Wound Repair in a Dorsal Fold Chamber Rat Model
Source: Pharmaceutics. 2022 Dec 7;14(12):2736. doi: 10.3390/pharmaceutics14122736 (PMC9784945; doi:10.3390/pharmaceutics14122736)
Supplement: Supplementary file 1 [file pharmaceutics-14-02736-s001.zip]

Archive with 1 entries (1 files):
- pharmaceutics-2055654-supplementary.pdf
